# Supplementary material for: Indirect Rectus Femoris Injury Mechanisms in Professional Soccer Players: Video Analysis and Magnetic Resonance Imaging Findings
Source: Clin J Sport Med. 2023 Feb 28;33(5):475–82. doi: 10.1097/JSM.0000000000001131 (PMC10467807; doi:10.1097/JSM.0000000000001131)
Supplement: Supplementary file 1 [file cjsm-33-475-s001.xlsx]

## Sheet: Taul1
			Situation	Single	tendon	Combined	if comb (x+y)	Behaviour							if contact		if duel	if kicking			Ball moving	if change of direction		if tackling			if goal keeping	Movements					Categorisation
Case		Age	Training/match					Action at injury: Kicking (with injured leg/uninjured leg), approach to kick (set play), tackling, heading, dribbling, controlling ball, receiving pass (standing/running), screening, blocking, pressing (intention to tackle/no intention to tackle), goal keeping, collision, reaching for ball (with injured leg/uninjured leg), running (acceleration/in speed/deceleration), change of direction, jumping…	Concurrent movement: Standing, walking, jogging, running, maximal sprinting, not horizontal	Direction of movement: forward/lateral/backward/not horizontal	Horizontal speed: very high (sprinting), high (high-intensity running below sprinting), moderate (moderate-intensity running), low (walking, jogging), zero (standing)	Vertical speed: high (a distinct jump with a vertical component/falling), low (running, stopping, or cutting)	Balance: In balance/out of balance	Contact at injury movement: yes (direct contact to injured leg, indirect contact to trunk/shoulder/uninjured leg), no (opponent close <2m / >2m away)	When: before the injury/at the time of injury/after the injury	Duel: yes, no	Kind of duel: running duel/heading duel/tackling of opponent/tackling of injured player/sliding tackle of opponent, sliding tackle of injured player, block tackle, other	Type: Pass (short/long), cross, shot on goal, clearing/goal kick	Direction: forwards, backwards, to the side	Ball impact: Side-foot, outside-foot, instep, toe kick, heel, volley, half volley	Ball moving	Angle: 0-45 deg., 45-90 deg., > 90 deg	Direction: away from / towards injured side	Who: tackling other player, tackled by other player, both players tackling	Movement: sliding (one foot/both feet), upright (foot/shoulder)	Direction: from side/front/back	Action: Jump save (high/low, toward/away from injured side/straight front), standing save (toward/away from injured side/straight front), goal kick, punt kick	Rapid change of movement involving hip extension to hip flexion?	Rapid change of movement involving hip flexion to hip extension?	Rapid change of movement involving knee flexion to knee extension?	Rapid change of movement involving knee extension to knee flexion?	Eccentric contraction of the rectus femoris: yes/no/unsure	Open chain: injured leg moving without touching the ground? yes/no/unsure	Closed chain: injured leg on the ground as the pelvis/trunk moves? yes/no/unsure
1		26	match			1	IT + CT	kicking (inj)	running	forward	high	no	out of balance	no				cross	to the side	side	yes							yes	no	yes	no	yes	yes	no
2		20	training	1	DT			kicking (inj)	running	forward	high	no	in balance					shot on goal	forwards	side	yes							yes	no	yes	no	yes	yes	no
3		19	training	1	distal mtj			kicking (inj)	jogging	forward	low	no	in balance					shot on goal	forwards	side	yes							yes	no	yes	no	yes	yes	no
4		28	match			1	IT + CT + DDP	kicking (inj)	jogging	forward	low	no	in balance					shot on goal	forwards	instep	yes							yes	no	yes	no	yes	yes	no
5		18	match			1	CT + DDP + septum	kicking (inj)	jogging	forward	low	no	in balance					clearing/goal kick	forwards	instep	no							yes	no	yes	no	yes	yes	no
6		19	training	1	septum			kicking (uninj)	jogging	lateral	low	low	out of balance					shot on goal	to the side	instep	yes							no	yes	no	yes	yes	no	yes
7		28	match	1	DT			kicking (inj)	jogging	forward	moderate	no	in balance					goal kick	forwards	instep	no							yes	no	yes	no	yes	yes	no
8		24	match	1	distal mtj			kicking (uninj)	running	forward	high	high	out of balance					shot on goal	forwards	instep	yes							no	yes	no	yes	yes	no	yes
9		31	match			1	IT + CT	running (in speed)	maximal sprinting	forward	very high	no	in balance	yes (indirect, shoulder)	before	yes	running															yes	yes	no
10		18	training	1	septum			change of direction	standing	lateral	high	high	out of balance									0-45	towards inj side					no	yes	no	yes	yes	no	yes
11		22	match	1	CT			kicking (inj)	jogging	forward	low	no	in balance					cross	forwards	instep	yes							yes	no	yes	no	yes	yes	no
12		22	training			1	CT + DDP	change of direction	running	forward	high	high	out of balance	yes (indirect, shoulder)	before	yes	running					>90	towards uninj side					no	no	no	no	yes	no	yes
13		26	match	1	CT			kicking (inj)	jogging	forward	low	no	in balance					goal kick	forwards	instep	no							yes	no	yes	no	yes	yes	no
14		25	match	1	CT			running (in speed)	maximal sprinting	forward	very high	no	out of balance				running											yes	no	yes	no	yes	yes	no
15		21	match			1	DT + IT + CT	kicking (inj)	jogging	forward	low	no	in balance					pass (long)	forwards	side	yes							yes	no	yes	no	yes	yes	no
16		38	match	1	DT			kicking (inj)	walking	forward	low	no	in balance					clearing/goal kick	forwards	instep	yes							yes	no	yes	no	yes	yes	no
17		26	match	1	DT			kicking (inj)	jogging	forward	low	no	in balance					clearing/goal kick	forwards	instep	no							yes	no	yes	no	yes	yes	no
18		19	match	1	distal mtj			kicking (inj)	maximal sprinting	forward	very high	no	in balance				running	clearing/goal kick	forwards	toe kick	yes							yes	no	yes	no	yes	yes	no
19		26	training			1	IT + CT	kicking (inj)	running	forward	high	no	in balance					pass (long)	forwards	side	yes							yes	no	yes	no	yes	yes	no
20		25	training				IT + CT + DDP	kicking (inj)	running	forward	high	no	in balance				other	shot on goal	forwards	side	yes							yes	no	yes	no	yes	yes	no
			Situation					Behaviour							if contact		if duel	if kicking			Ball moving	if change of direction		if tackling			if goal keeping	Movements					Categorisation
Case	New case nro		Training/match					Action at injury: Kicking (with injured leg/uninjured leg), approach to kick (set play), tackling, heading, dribbling, controlling ball, receiving pass (standing/running), screening, blocking, pressing (intention to tackle/no intention to tackle), goal keeping, collision, reaching for ball (with injured leg/uninjured leg), running (acceleration/in speed/deceleration), change of direction, jumping…	Concurrent movement: Standing, walking, jogging, running, maximal sprinting, not horizontal	Direction of movement: forward/lateral/backward/not horizontal	Horizontal speed: very high (sprinting), high (high-intensity running below sprinting), moderate (moderate-intensity running), low (walking, jogging), zero (standing)	Vertical speed: high (a distinct jump with a vertical component/falling), low (running, stopping, or cutting)	Balance: In balance/out of balance	Contact at injury movement: yes (direct contact to injured leg, indirect contact to trunk/shoulder/uninjured leg), no (opponent close <2m / >2m away)	When: before the injury/at the time of injury/after the injury	Duel: yes, no	Kind of duel: running duel/heading duel/tackling of opponent/tackling of injured player/sliding tackle of opponent, sliding tackle of injured player, block tackle, other	Type: Pass (short/long), cross, shot on goal, clearing/goal kick	Direction: forwards, backwards, to the side	Ball impact: Side-foot, outside-foot, instep, toe kick, heel, volley, half volley	Ball moving	Angle: 0-45 deg., 45-90 deg., > 90 deg	Direction: away from / towards injured side	Who: tackling other player, tackled by other player, both players tackling	Movement: sliding (one foot/both feet), upright (foot/shoulder)	Direction: from side/front/back	Action: Jump save (high/low, toward/away from injured side/straight front), standing save (toward/away from injured side/straight front), goal kick, punt kick	Rapid change of movement involving hip extension to hip flexion?	Rapid change of movement involving hip flexion to hip extension?	Rapid change of movement involving knee flexion to knee extension?	Rapid change of movement involving knee extension to knee flexion?	Eccentric contraction of the rectus femoris: yes/no/unsure	Open chain: injured leg moving without touching the ground? yes/no/unsure	Closed chain: injured leg on the ground as the pelvis/trunk moves? yes/no/unsure
Kicking
1	1	26	match			1	IT + CT	kicking (inj)	running	forward	high	no	out of balance	no				cross	to the side	side	yes							yes	no	yes	no	yes	yes	no
2	2	20	training	1	DT			kicking (inj)	running	forward	high	no	in balance					shot on goal	forwards	side	yes							yes	no	yes	no	yes	yes	no
3	3	19	training	1	distal mtj			kicking (inj)	jogging	forward	low	no	in balance					shot on goal	forwards	side	yes							yes	no	yes	no	yes	yes	no
4	4	28	match			1	IT + CT + DDP	kicking (inj)	jogging	forward	low	no	in balance					shot on goal	forwards	instep	yes							yes	no	yes	no	yes	yes	no
5	5	18	match			1	CT + DDP + septum	kicking (inj)	jogging	forward	low	no	in balance					clearing/goal kick	forwards	instep	no							yes	no	yes	no	yes	yes	no
6	6	19	training	1	septum			kicking (uninj)	jogging	lateral	low	low	out of balance					shot on goal	to the side	instep	yes							no	yes	no	yes	yes	no	yes
7	7	28	match	1	DT			kicking (inj)	jogging	forward	moderate	no	in balance					goal kick	forwards	instep	no							yes	no	yes	no	yes	yes	no
8	8	24	match	1	distal mtj			kicking (uninj)	running	forward	high	high	out of balance					shot on goal	forwards	instep	yes							no	yes	no	yes	yes	no	yes
11	9	22	match	1	CT			kicking (inj)	jogging	forward	low	no	in balance					cross	forwards	instep	yes							yes	no	yes	no	yes	yes	no
13	10	26	match	1	CT			kicking (inj)	jogging	forward	low	no	in balance					goal kick	forwards	instep	no							yes	no	yes	no	yes	yes	no
15	11	21	match			1	DT + IT + CT	kicking (inj)	jogging	forward	low	no	in balance					pass (long)	forwards	side	yes							yes	no	yes	no	yes	yes	no
16	12	38	match	1	DT			kicking (inj)	walking	forward	low	no	in balance					clearing/goal kick	forwards	instep	yes							yes	no	yes	no	yes	yes	no
17	13	26	match	1	DT			kicking (inj)	jogging	forward	low	no	in balance					clearing/goal kick	forwards	instep	no							yes	no	yes	no	yes	yes	no
18	14	19	match	1	distal mtj			kicking (inj)	maximal sprinting	forward	very high	no	in balance				running	clearing/goal kick	forwards	toe kick	yes							yes	no	yes	no	yes	yes	no
19	15	26	training			1	IT + CT	kicking (inj)	running	forward	high	no	in balance					pass (long)	forwards	side	yes							yes	no	yes	no	yes	yes	no
20	16	25	training			1	IT + CT + DDP	kicking (inj)	running	forward	high	no	in balance				other	shot on goal	forwards	side	yes							yes	no	yes	no	yes	yes	no
Running
9	17	31	match			1	IT + CT	running (in speed)	maximal sprinting	forward	very high	no	in balance	yes (indirect, shoulder)	before	yes	running															yes	yes	no
14	18	25	match	1	CT			running (in speed)	maximal sprinting	forward	very high	no	out of balance				running											yes	no	yes	no	yes	yes	no
Change of direction
10	19	18	training	1	septum			Running (in speed)	standing	lateral	high	high	out of balance									0-45	towards inj side					no	yes	no	yes	yes	no	yes
12	20	22	training			1	CT + DDP	change of direction	running	forward	high	high	out of balance	yes (indirect, shoulder)	before	yes	running					>90	towards uninj side					no	no	no	no	yes	no	yes
					kicking
					running
					change of direction
